# Supplementary material for: Stiffness-induced cancer-associated fibroblasts are responsible for immunosuppression in a platelet-derived growth factor ligand-dependent manner
Source: PNAS Nexus. 2023 Dec 18;2(12):pgad405. doi: 10.1093/pnasnexus/pgad405 (PMC10727001; doi:10.1093/pnasnexus/pgad405)
Supplement: pgad405_Supplementary_Data [file pgad405_supplementary_data.zip]

Archive with 4 entries (4 files):
- stiffness induced CAF score.xlsx
- Supplementary Materiel7112023.pdf
- DEGs_Pdgfra.pos_CAFs_4KC.vs.KC.xlsx
- GamradtealsSuppFiguresfinal.pdf
