# Supplementary material for: Stiffness-induced cancer-associated fibroblasts are responsible for immunosuppression in a platelet-derived growth factor ligand-dependent manner
Source: PNAS Nexus. 2023 Dec 18;2(12):pgad405. doi: 10.1093/pnasnexus/pgad405 (PMC10727001; doi:10.1093/pnasnexus/pgad405)
Supplement: pgad405_Supplementary_Data [file pgad405_supplementary_data.zip › stiffness induced CAF score.xlsx]

## Sheet: DEGs_Pdgfra.pos_CAFs_4KC.vs.KC
Symbol	p_val	avg_log2FC	pct.1	pct.2	p_val_adj
Cpxm1	3.49973e-57	0.843104	0.945	0.892	5.67656e-53	siCAF signature
Sfrp2	4.83872e-26	0.644064	0.492	0.371	7.8484e-22
Rbp1	2.52238e-66	0.545415	0.875	0.788	4.09131e-62
Gm10036	1.51799e-132	0.496732	0.268	0.04	2.46218e-128
Rasl11a	3.47881e-23	0.448736	0.382	0.27	5.64263e-19
Mfap4	7.47884e-17	0.427709	0.284	0.193	1.21307e-12
Sfrp4	8.80337e-14	0.397513	0.46	0.373	1.42791e-09
Cfh	9.46996e-28	0.394079	0.861	0.819	1.53603e-23
Ptx3	1.26813e-09	0.382066	0.303	0.237	2.0569e-05
Postn	1.26031e-18	0.362949	0.652	0.555	2.04422e-14
Mfge8	4.56851e-09	0.355091	0.809	0.761	7.41013e-05
Gm47283	2.14078e-44	0.330746	0.351	0.194	3.47235e-40
Fn1	1.22249e-11	0.326636	0.942	0.918	1.98287e-07
Lox	4.74474e-08	0.323461	0.639	0.61	0.000769596
Timp1	4.10674e-08	0.32089	0.645	0.588	0.000666113
Xist	6.02451e-30	0.31818	0.856	0.696	9.77175e-26
Igfbp4	6.00305e-31	0.315612	0.997	0.999	9.73694e-27
Dhrs3	4.45354e-29	0.306069	0.435	0.304	7.22364e-25
Heg1	9.84063e-23	0.287936	0.829	0.762	1.59615e-18
C3	1.18746e-13	0.284024	0.988	0.984	1.92606e-09
Nbl1	3.12998e-08	0.279692	0.856	0.831	0.000507682
Mfap2	1.95768e-19	0.268685	0.88	0.837	3.17536e-15
Lbh	2.79998e-12	0.266372	0.38	0.308	4.54156e-08
Csrp2	8.83305e-19	0.263307	0.774	0.664	1.43272e-14
Fzd1	1.64035e-14	0.263069	0.477	0.397	2.66065e-10
Olfml3	1.97169e-09	0.260989	0.799	0.771	3.19808e-05
Aebp1	3.09857e-18	0.258885	0.994	0.99	5.02588e-14
Hp	3.76237e-07	0.256526	0.397	0.333	0.00610256
Lum	3.62435e-32	0.252077	0.996	0.996	5.87869e-28
Lpl	5.29409e-18	-0.254265	0.428	0.533	8.58701e-14
Ace	1.38926e-15	-0.254445	0.623	0.689	2.25337e-11
Ecm2	3.96354e-24	-0.25975	0.514	0.63	6.42887e-20
Sult1a1	3.55325e-33	-0.263197	0.283	0.426	5.76337e-29
Aspn	6.77159e-12	-0.268068	0.3	0.378	1.09835e-07
Dusp1	7.38937e-12	-0.270032	0.77	0.809	1.19856e-07
Abca8a	6.90222e-13	-0.271812	0.738	0.797	1.11954e-08
Tsc22d3	1.18292e-27	-0.27811	0.304	0.436	1.91869e-23
Lamc1	2.20344e-31	-0.278446	0.891	0.929	3.57398e-27
Col4a2	8.40443e-13	-0.282666	0.914	0.919	1.3632e-08
Crispld2	3.75797e-11	-0.284728	0.667	0.731	6.09542e-07
Ubc	1.30866e-50	-0.28877	0.924	0.979	2.12265e-46
Col6a1	4.38853e-34	-0.29867	0.99	0.996	7.1182e-30
Jun	1.00773e-08	-0.301528	0.871	0.877	0.000163453
Pla1a	1.32299e-28	-0.302614	0.763	0.844	2.14589e-24
Adh1	3.91944e-28	-0.306964	0.351	0.485	6.35734e-24
Mt1	1.07593e-07	-0.311962	0.933	0.94	0.00174516
Hspa8	1.35862e-40	-0.319137	0.862	0.906	2.20368e-36
Smoc2	5.41288e-17	-0.337324	0.643	0.725	8.7797e-13
Plau	5.07939e-29	-0.349083	0.435	0.563	8.23877e-25
Ifngr1	2.5774e-40	-0.357429	0.71	0.81	4.18054e-36
Serpine2	3.20885e-21	-0.359291	0.509	0.614	5.20475e-17
mt-Nd3	1.55816e-71	-0.368274	0.265	0.495	2.52733e-67
Myl9	8.67016e-47	-0.370627	0.549	0.705	1.4063e-42
Col4a1	2.06801e-21	-0.379374	0.97	0.976	3.35431e-17
Cxcl14	9.78884e-07	-0.382722	0.293	0.348	0.0158775
Col5a3	1.15951e-30	-0.384787	0.778	0.845	1.88072e-26
Gm42418	7.14833e-48	-0.402792	0.995	0.999	1.15946e-43
Lama2	1.03533e-44	-0.403121	0.726	0.825	1.67931e-40
Ogn	1.71053e-48	-0.407545	0.949	0.968	2.77449e-44
Ifi27l2a	4.21912e-30	-0.424478	0.918	0.944	6.84341e-26
AY036118	2.38324e-21	-0.425545	0.718	0.796	3.86562e-17
Klf9	4.73273e-48	-0.425684	0.636	0.763	7.67648e-44
Col6a2	6.33083e-51	-0.436271	0.965	0.987	1.02686e-46
Cebpd	2.32779e-50	-0.442479	0.931	0.957	3.77567e-46
Mest	2.51264e-27	-0.461347	0.339	0.475	4.0755e-23
Dpep1	5.08392e-49	-0.470173	0.891	0.931	8.24612e-45
Errfi1	6.0914e-49	-0.472973	0.422	0.601	9.88026e-45
Rhob	1.23814e-55	-0.488495	0.742	0.843	2.00827e-51
Penk	1.15121e-44	-0.522277	0.771	0.859	1.86726e-40
Igfbp6	6.16316e-38	-0.5747	0.859	0.905	9.99665e-34
Ifi205	5.43482e-90	-0.65481	0.701	0.824	8.81527e-86
Apod	4.90286e-26	-0.998764	0.293	0.412	7.95245e-22
